# Supplementary material for: Applying a cost-based pricing model for innovative cancer treatments subject to indication expansion: A case study for pembrolizumab and daratumumab
Source: PLoS One. 2024 Feb 1;19(2):e0293264. doi: 10.1371/journal.pone.0293264 (PMC10833582; doi:10.1371/journal.pone.0293264)
Supplement: S1 Data — (XLSX) [file pone.0293264.s002.xlsx]

## Sheet: Pembrolizumab Approval
	Market Authorization	Date	Source
	FDA approval (fast-track)	2014-09-04	https://www.accessdata.fda.gov/drugsatfda_docs/nda/2014/125514Orig1s000TOC.cfm
	EMA approval	2015-07-17	https://www.ema.europa.eu/en/medicines/human/EPAR/keytruda
	Companies involved	Company	Year
	Early development	Organon	2006-2007
	Early development	Shering-Plough	2007-2009
	Company that developed	Merck & co (MSD)	2009
	Company that marketed the drug	Merck & co (MSD)	2014
	Name
	International non-proprietary name (INN)	Pembrolizumab
	Brand name	Keytruda
	Previous names	MK-3475 lambrolizumab
	Type of treatment	humanized antibody
	Indication description	FDA Date	EMA Date	Source	Source2	Trial FDA	Year
1	Advanced or unresectable melanoma who are no longer responding to other drugs.	2014-09-04	2015-07-17	https://www.drugs.com/newdrugs/fda-approves-keytruda-pembrolizumab-advanced-melanoma-4079.html	https://www.ema.europa.eu/en/medicines/human/EPAR/keytruda	KEYNOTE-001	2014
2	Advanced (metastatic) non-small cell lung cancer (NSCLC) whose disease has progressed after other treatments and with tumors that express a protein called PD-L1.	2015-10-02	2016-06-23	https://www.drugs.com/newdrugs/fda-approves-keytruda-pembrolizumab-advanced-non-small-cell-lung-cancer-4273.html	https://www.ema.europa.eu/en/documents/smop/chmp-post-authorisation-summary-positive-opinion-keytruda_en-1.pdf	KEYNOTE-001	2015
3	First-line treatment of patients with unresectable or metastatic melanoma.	2015-12-18		https://www.drugs.com/newdrugs/fda-approves-expanded-indication-keytruda-pembrolizumab-patients-advanced-melanoma-4319.html		Phase 3 trial, KEYNOTE-006	2015
4	Recurrent or metastatic head and neck squamous cell carcinoma (HNSCC) with disease progression on or after platinum-containing chemotherapy.	2016-08-05		https://www.drugs.com/newdrugs/fda-approves-merck-s-keytruda-pembrolizumab-patients-recurrent-metastatic-head-neck-squamous-cell-4419.html		KEYNOTE-012	2016
5	First-line treatment of patients with metastatic non-small cell lung cancer (NSCLC) whose tumors have high PD-L1 expression (tumor proportion score [TPS] of 50 percent or more), with no EGFR or ALK genomic tumor aberrations.	2016-10-24		https://www.drugs.com/newdrugs/fda-approves-merck-s-keytruda-pembrolizumab-first-line-certain-patients-metastatic-non-small-cell-4449.html		phase 3 KEYNOTE-024	2016
6	Adult and pediatric patients with refractory classical Hodgkin lymphoma (cHL), or who have relapsed after three or more prior lines of therapy.	2017-03-14		https://www.drugs.com/newdrugs/fda-approves-merck-s-keytruda-pembrolizumab-classical-hodgkin-lymphoma-chl-4497.html		KEYNOTE-087	2017
7	Combination with Pemetrexed and Carboplatin, a commonly used chemotherapy regimen, for the first-line treatment of metastatic nonsquamous NSCLC, irrespective of PD-L1 expression.	2017-05-10		https://www.drugs.com/newdrugs/fda-approves-merck-s-keytruda-pembrolizumab-first-line-combination-therapy-patients-metastatic-4533.html		KEYNOTE-021, Cohort G1	2017
8	Advanced or metastatic urothelial carcinoma who are ineligible for cisplatin-containing chemotherapy.	2017-05-18		https://www.drugs.com/newdrugs/fda-approves-merck-s-keytruda-pembrolizumab-certain-patients-locally-advanced-metastatic-urothelial-4536.html		KEYNOTE-052	2017
9	Previously Treated Patients with Recurrent Locally Advanced or Metastatic Gastric or Gastroesophageal Junction Cancer Whose Tumors Express PD-L1.	2017-09-22		https://www.drugs.com/newdrugs/fda-approves-merck-s-keytruda-pembrolizumab-previously-treated-patients-recurrent-locally-advanced-4605.html		KEYNOTE-059	2017
10	Recurrent or metastatic cervical cancer with disease progression on or after chemotherapy whose tumors express PD-L1.	2018-06-12		https://www.drugs.com/newdrugs/fda-approves-keytruda-pembrolizumab-previously-treated-patients-recurrent-metastatic-cervical-4764.html		KEYNOTE-158 Cohort E	2018
11	Adult and pediatric patients with refractory primary mediastinal large B-cell lymphoma (PMBCL), or who have relapsed after two or more prior lines of therapy.	2018-06-13		https://www.drugs.com/newdrugs/fda-approves-keytruda-pembrolizumab-refractory-relapsed-primary-mediastinal-large-b-cell-lymphoma-4767.html		KEYNOTE-170	2018
12	Combination with pemetrexed and platinum chemotherapy for the first-line treatment of patients with metastatic nonsquamous non-small cell lung cancer (NSCLC), with no EGFR or ALK genomic tumor aberrations.	2018-08-20		https://www.drugs.com/newdrugs/fda-approves-expanded-label-merck-s-keytruda-pembrolizumab-patients-metastatic-nonsquamous-nsclc-no-4805.html		Phase 3 KEYNOTE-189	2018
13	Combination with carboplatin and either paclitaxel or nab-paclitaxel, for the first-line treatment of patients with metastatic squamous non-small cell lung cancer (NSCLC).	2018-10-30		https://www.drugs.com/newdrugs/fda-approves-keytruda-pembrolizumab-combination-carboplatin-either-paclitaxel-nab-paclitaxel-first-4853.html		Phase 3 KEYNOTE-407	2018
14	Hepatocellular carcinoma (HCC) previously treated with sorafenib.	2018-11-09		https://www.drugs.com/newdrugs/fda-approves-keytruda-pembrolizumab-patients-hepatocellular-carcinoma-hcc-have-been-previously-4863.html		KEYNOTE-224	2018
15	Adult and pediatric patients with recurrent locally advanced or metastatic Merkel cell carcinoma (MCC).	2018-12-19		https://www.drugs.com/newdrugs/fda-approves-keytruda-pembrolizumab-patients-recurrent-locally-advanced-metastatic-merkel-cell-4888.html		Phase 2 CITN-09/KEYNOTE-017	2018
16	Adjuvant treatment of patients with melanoma with involvement of lymph node(s) following complete resection.	2019-02-19		https://www.drugs.com/newdrugs/fda-approves-keytruda-pembrolizumab-adjuvant-patients-melanoma-involvement-lymph-node-s-following-4918.html		Phase 3 EORTC1325/KEYNOTE-054	2019
17	Monotherapy for the first-line treatment of patients with stage III non-small cell lung cancer (NSCLC) who are not candidates for surgical resection or definitive chemoradiation, or metastatic NSCLC, and whose tumors express PD-L1.	2019-04-11		https://www.drugs.com/newdrugs/fda-approves-expanded-monotherapy-label-merck-s-keytruda-pembrolizumab-first-line-nsclc-4949.html		Phase 3 KEYNOTE-042	2019
18	Combination with Inlyta (axitinib), a tyrosine kinase inhibitor, for the first-line treatment of patients with advanced renal cell carcinoma (RCC).	2019-04-22		https://www.drugs.com/newdrugs/fda-approves-keytruda-pembrolizumab-combination-inlyta-axitinib-first-line-patients-advanced-renal-4956.html		Phase 3 KEYNOTE-426	2019
19	First-line treatment of patients with metastatic or with unresectable, recurrent head and neck squamous cell carcinoma (HNSCC).	2019-06-11		https://www.drugs.com/newdrugs/fda-approves-keytruda-pembrolizumab-first-line-head-neck-squamous-cell-carcinoma-4992.html		KEYNOTE-048	2019
20	Monotherapy for the treatment of patients with metastatic small cell lung cancer (SCLC) with disease progression on or after platinum-based chemotherapy and at least one other prior line of therapy.	2019-06-18		https://www.drugs.com/newdrugs/fda-approves-keytruda-pembrolizumab-metastatic-small-cell-lung-cancer-sclc-4995.html		KEYNOTE-158 (cohort G) and KEYNOTE-028 (cohort C1)	2019
21	Monotherapy for the treatment of patients with recurrent locally advanced or metastatic squamous cell carcinoma of the esophagus whose tumors express PD-L1.	2019-07-31		https://www.drugs.com/newdrugs/fda-approves-keytruda-pembrolizumab-recurrent-locally-advanced-metastatic-squamous-cell-carcinoma-5027.html		KEYNOTE-181	2019
22	Combination with Lenvima for advanced endometrial carcinoma that is not microsatellite instability-high (MSI-H) or mismatch repair deficient (dMMR), patients with disease progression and not candidate for curative surgery or radiation.	2019-09-17		https://www.drugs.com/newdrugs/fda-approves-keytruda-pembrolizumab-plus-lenvima-lenvatinib-combination-patients-certain-types-5056.html		Phase 2 KEYNOTE-146/Study 111	2019
23	Monotherapy for Bacillus Calmette-Guerin (BCG)-unresponsive, high-risk, non-muscle invasive bladder cancer (NMIBC) with carcinoma in situ (CIS) with or without papillary tumors who are ineligible for or have elected not to undergo cystectomy.	2020-01-08		https://www.drugs.com/newdrugs/fda-approves-keytruda-pembrolizumab-patients-bcg-unresponsive-risk-non-muscle-invasive-bladder-5139.html		KEYNOTE-057	2020
24*	Additional recommended dosage of 400 mg every six weeks (Q6W) for Keytruda, Merck’s anti-PD-1 therapy, across all adult indications, including monotherapy and combination therapy.	2020-04-28		https://www.drugs.com/newdrugs/fda-approves-merck-s-keytruda-pembrolizumab-additional-recommended-400-mg-every-six-weeks-all-5218.html		na	2020
25*	Monotherapy for the treatment of adult and pediatric patients with unresectable or metastatic tumor mutational burden-high (TMB-H) [≥10 mutations/megabase (mut/Mb)] solid tumors.	2020-06-17		https://www.drugs.com/newdrugs/fda-approves-second-biomarker-based-indication-merck-s-keytruda-pembrolizumab-regardless-tumor-type-5268.html		KEYNOTE-158	2020
26	Monotherapy for the treatment of patients with recurrent or metastatic cutaneous squamous cell carcinoma (cSCC) that is not curable by surgery or radiation.	2020-06-24		https://www.drugs.com/newdrugs/fda-approves-merck-s-keytruda-pembrolizumab-patients-recurrent-metastatic-cutaneous-squamous-cell-5275.html		Phase 2 KEYNOTE-629 trial	2020
27	Monotherapy for the first-line treatment of patients with unresectable or metastatic microsatellite instability-high (MSI-H) or mismatch repair deficient (dMMR) colorectal cancer.	2020-06-29		https://www.drugs.com/newdrugs/fda-approves-merck-s-keytruda-pembrolizumab-first-line-patients-unresectable-metastatic-msi-h-dmmr-5286.html		KEYNOTE-177	2020
28	Monotherapy for the treatment of adult patients with relapsed or refractory classical Hodgkin lymphoma (cHL).	2020-10-15		https://www.drugs.com/newdrugs/fda-approves-expanded-indication-merck-s-keytruda-pembrolizumab-adult-patients-relapsed-refractory-5365.html		Phase 3 KEYNOTE-204	2020
29	Combination with chemotherapy for the treatment of patients with locally recurrent unresectable or metastatic triple-negative breast cancer (TNBC) whose tumors express PD-L1 (Combined Positive Score [CPS] ≥10).	2020-11-13		https://www.drugs.com/newdrugs/fda-approves-merck-s-keytruda-pembrolizumab-combination-chemotherapy-patients-locally-recurrent-5381.html		Phase 3 KEYNOTE-355 trial	2020
30	Locally advanced or metastatic esophageal or gastroesophageal junction (GEJ), carcinoma that is not amenable to surgical resection or definitive chemoradiation in combination with platinum- and fluoropyrimidine-based chemotherapy.	2021-03-23		https://www.drugs.com/newdrugs/fda-approves-merck-s-keytruda-pembrolizumab-plus-platinum-fluoropyrimidine-based-chemotherapy-5468.html		Phase 3 KEYNOTE-590	2021
31	Combination with trastuzumab, fluoropyrimidine- and platinum-containing chemotherapy, for the first-line treatment of patients with locally advanced unresectable or metastatic HER2-positive gastric or gastroesophageal junction (GEJ) adenocarcinoma.	2021-05-05		https://www.drugs.com/newdrugs/fda-approves-merck-s-keytruda-pembrolizumab-combined-trastuzumab-chemotherapy-first-line-locally-5511.html		Phase 3 KEYNOTE-811 trial	2021
32	Monotherapy for the treatment of patients with locally advanced cutaneous squamous cell carcinoma (cSCC) that is not curable by surgery or radiation.	2021-07-06		https://www.drugs.com/newdrugs/fda-approves-expanded-indication-merck-s-keytruda-pembrolizumab-locally-advanced-cutaneous-squamous-5589.html		Phase 2 KEYNOTE-629 trial	2021
33	Combination with Lenvima, for advanced endometrial carcinoma that is not microsatellite instability-high (MSI-H) or mismatch repair deficient (dMMR), with disease progression and not candidate for curative surgery or radiation.	2021-07-22		https://www.drugs.com/newdrugs/fda-approves-keytruda-pembrolizumab-plus-lenvima-lenvatinib-combination-patients-certain-types-5604.html		Phase 3 KEYNOTE-775/Study 309 trial	2021
34	High-risk early-stage triple-negative breast cancer (TNBC) in combination with chemotherapy as neoadjuvant treatment and then continued as a single agent as adjuvant treatment after surgery.	2021-07-27		https://www.drugs.com/newdrugs/fda-approves-keytruda-pembrolizumab-patients-risk-early-stage-triple-negative-breast-cancer-5611.html		Phase 3 KEYNOTE-522 trial	2021
35	Combination with Lenvima, for the first-line treatment of adult patients with advanced renal cell carcinoma (RCC).	2021-08-11		https://www.drugs.com/newdrugs/fda-approves-keytruda-pembrolizumab-plus-lenvima-lenvatinib-combination-first-line-adult-patients-5631.html		Phase 3 CLEAR (Study 307)/KEYNOTE-581 trial	2021
36	Combination with chemotherapy, with or without bevacizumab, for the treatment of patients with persistent, recurrent or metastatic cervical cancer whose tumors express PD-L1 (Combined Positive Score [CPS] ≥1).	2021-10-13		https://www.drugs.com/newdrugs/fda-approves-merck-s-keytruda-pembrolizumab-plus-chemotherapy-without-bevacizumab-patients-5690.html		Phase 3 KEYNOTE-826	2021
37	Adjuvant treatment of patients with renal cell carcinoma (RCC) at intermediate-high or high risk of recurrence following nephrectomy, or following nephrectomy and resection of metastatic lesions.	2021-11-18		https://www.drugs.com/newdrugs/fda-approves-merck-s-keytruda-pembrolizumab-adjuvant-therapy-certain-patients-renal-cell-carcinoma-5714.html		Phase 3 KEYNOTE-564 trial	2021
	*not included in the CBP model

## Sheet: Daratumab Approval
	Market Authorization	Date	Source
	FDA approval (priority review)	2015-11-16	https://www.jnj.com/media-center/press-releases/darzalex-daratumumab-approved-by-us-fda-first-human-anti-cd38-monoclonal-antibody-available-for-the-treatment-of-multiple-myeloma
	EMA approval	2016-05-20	https://www.ema.europa.eu/en/medicines/human/EPAR/darzalex
	Companies involved	Company	Date	source
	Genmab licenses daratumumab to Jannsen Biotech, Inc.	Genmab	30-08-2012	https://ir.genmab.com/news-releases/news-release-details/genmab-enters-worldwide-agreement-janssen-daratumumab
	Name
	International non-proprietary name (INN)	Daratumumab
	Brand name	Darzalex
	Previous names	/
	Indication description	Date FDA	Date EMA	source	source2	Trial FDA	Year
1	Patients with multiple myeloma who have received at least three prior treatments.	2015-11-16	/	https://www.drugs.com/newdrugs/fda-approves-darzalex-daratumumab-patients-previously-treated-multiple-myeloma-4299.html		SIRIUS study & GEN501 study	2015
2	Patients with multiple myeloma who have received at least two prior treatments.	20/05/2016**	2016-05-20	https://www.ema.europa.eu/en/documents/assessment-report/darzalex-epar-public-assessment-report_en.pdf		GEN501 & MMY2002 & MMY1002 & MMY1001 & GEN503	2016
3	Multiple myeloma patients combined with either lenalidomide/bortezomib + dexamethasone, one prior treatment.	2016-11-21	2017-02-23	https://www.drugs.com/newdrugs/fda-approves-darzalex-daratumumab-combination-two-standard-care-regimens-patients-multiple-myeloma-4460.html	https://www.ema.europa.eu/en/documents/smop/chmp-post-authorisation-summary-positive-opinion-darzalex_en.pdf	Phase 3 POLLUX & Phase 3 CASTOR	2016
4	Daratumumab + Pomalidomide and Dexamethasone for patients with multiple myeloma who have received at least two prior therapies (including lenalidomide and a proteasome inhibitor).	2017-06-16		https://www.drugs.com/newdrugs/fda-approves-darzalex-daratumumab-combination-pomalidomide-dexamethasone-relapsed-refractory-4548.html		Phase I (MMY1001, EQUULEUS)	2017
5	Daratumumab + Bortezomib + Melphalan + Prednisone, newly diagnosed multiple myeloma patients ineligible for transplant.	2018-05-07	2018-07-26	https://www.drugs.com/newdrugs/fda-approves-darzalex-daratumumab-newly-diagnosed-patients-multiple-myeloma-transplant-ineligible-4738.html	https://www.ema.europa.eu/en/documents/smop/chmp-post-authorisation-summary-positive-opinion-darzalex-ii-11_en.pdf	Phase 3 ALCYONE	2018
6*	Split-dosing regimen for Ddaratumumab, option to split the first infusion over two consecutive days.	2019-02-12		https://www.drugs.com/newdrugs/fda-approves-darzalex-daratumumab-split-dosing-regimen-4915.html		Phase 1b EQUULEUS	2019
7	Daratumumab + lenalidomide + dexamethasone, newly diagnosed transplant ineligible	2019-06-27	2019-10-17	https://www.drugs.com/newdrugs/fda-approves-darzalex-daratumumab-combination-lenalidomide-dexamethasone-newly-diagnosed-patients-5010.html	https://www.ema.europa.eu/en/documents/smop/chmp-post-authorisation-summary-positive-opinion-darzalex-ii-29_en.pdf	Phase 3 MAIA	2019
8	Daratumumab + Bortezomib + Thalidomide + Dexamethasone (VTd) for newly diagnosed patients with multiple myeloma who are eligible for ASCT.	2019-09-26	2019-12-12	https://www.drugs.com/newdrugs/fda-approves-darzalex-daratumumab-combination-regimen-newly-diagnosed-transplant-eligible-patients-5065.html	https://www.ema.europa.eu/en/documents/smop/chmp-post-authorisation-summary-positive-opinion-darzalex-ii-30_en.pdf	Phase 3 CASSIOPEIA	2019
9*	Subcutaneous formulation Daratumumab.	2020-05-01		https://www.drugs.com/newdrugs/fda-approves-darzalex-faspro-daratumumab-hyaluronidase-fihj-patients-multiple-myeloma-5221.html		Phase 3 COLUMBA	2020	?
10	Daratumumab + Carfilzomib + Dexamethasone R/R multiple myeloma patients who received three previous lines of therapy.	2020-08-20		https://www.drugs.com/newdrugs/fda-approves-new-kyprolis-carfilzomib-combination-regimen-darzalex-daratumumab-dexamethasone-both-5331.html		Phase 3 CANDOR trial	2020
11	Daratumumab + Pomalidomide + Dexamethasone for adult patients with multiple myeloma who received one prior therapy containing a proteasome inhibitor and lenalidomide and were lenalidomide-refractory.	20/05/2021**	2021-05-20	https://www.ema.europa.eu/en/documents/smop/chmp-post-authorisation-summary-positive-opinion-darzalex-ii-43-ii-44_en.pdf		Phase 3 APOLLO	2021
	*not included in the CBP model

## Sheet: daratumumab dose
n_indication	patients	0	median_pfs	CI	fixed_mg	mg_kg	dose_per_day	dose_schedule_I	dose_schedule_II	dose_schedule_III	dose_in_mg	source	cycle_week	source 2
1	Patients with multiple myeloma who have received at least three prior treatments.	0	4	2.8 - 5.6	0	16	7	na	na	na	20871	https://www.ncbi.nlm.nih.gov/pmc/articles/PMC4937359/
2	Patients with multiple myeloma who have received at least two prior treatments.	0	3.65	2.76 - 4.63	0	16	7	na	na	na	19044.8	https://www.ema.europa.eu/en/documents/assessment-report/darzalex-epar-public-assessment-report_en.pdf
3	MM patients combined with either lenalidomide/bortezomib + dexamethasone, one prior treatment	0	44.5	34.1 - na	0	16	28	7	14	28	66208.2	https://www.nature.com/articles/s41375-020-0711-6
4	daratumumab + pomalidomide and dexamethasone for patients with multiple myeloma who have received at least two prior therapies (including lenalidomide and a proteasome inhibitor)	0	8.8	4.6 - 15.4	0	16	28	7	14	28	19639.8	https://www.ncbi.nlm.nih.gov/pmc/articles/PMC5570682/	4
5	daratumumab + bortezomib + melphalan + prednisone, MM newly diagnosed ineligible for transplant	0	36.4	32.1 - 45.9	0	16	28	7	21	28	42084.3	https://www.thelancet.com/journals/lancet/article/PIIS0140-6736(19)32956-3/fulltext	6
6	split-dosing regimen for Darzalex® (daratumumab), providing healthcare professionals and patients with multiple myeloma an option to split the first infusion over two consecutive days	0
7	daratumumab + lenalidomide + dexamethasone, newly diagnosed transplant ineligible	0	60	54.8 - na	0	16	28	7	14	28	86234.8	https://www.thelancet.com/journals/lanonc/article/PIIS1470-2045(21)00466-6/fulltext	4
8	daratumumab + bortezomib + thalidomide + dexamethasone (VTd) for newly diagnosed patients with multiple myeloma who are eligible ASCT	0	24	na	0	16	56	7	14	56	30053.2	https://www.thelancet.com/article/S0140-6736(19)31240-1/fulltext	4	https://www.thelancet.com/journals/lanonc/article/PIIS1470-2045(21)00428-9/fulltext
9	a new subcutaneous formulation of daratumumab	0
10	daratumumab + carfilzomib + dexamethasone R/R MM who received three previous lines of therapy	0	28.6	22.7 - na	0	16	28	7	14	28	30122.9	https://pubmed.ncbi.nlm.nih.gov/34871550/	4
11	daratumumab + pomalidomide and dexamethasone for patients with multiple myeloma who have received at least two prior therapies (including lenalidomide and a proteasome inhibitor)	0	16.9	na	0	16	28	7	14	28	14861	https://www.thelancet.com/journals/lanonc/article/PIIS1470-2045(21)00128-5/fulltext	4
	*not included in the CBP model

## Sheet: pembro_dose
n_indication	disease	patients	0	median_pfs	CI	fixed_mg	mg_kg	dose_per_day	dose_in_mg	source
1	melanoma	advanced unresectable not responding to other drugs	0	5.5	3.4 - 6.9	0	10	14	8968	https://www.nejm.org/doi/full/10.1056/NEJMoa1503093
2	Lung cancer	advanced (metastatic) non-small cell lung cancer (NSCLC) whose disease has progressed after other treatments and with tumors that express a protein called PD-L1	0	10.3	6.7 - na	200	0	21	2985.71	https://www.nejm.org/doi/full/10.1056/nejmoa1606774
3	melanoma	first-line treatment of patients with unresectable or metastatic melanoma	0	5.5	3.4 - 6.9	0	10	14	8968	https://www.nejm.org/doi/full/10.1056/NEJMoa1503093
4	Head and neck squamous cell carcinoma	patients with recurrent or metastatic, with disease progression on or after platinum-containing chemotherapy	0	2.1	1.9 - 2.1	0	10	14	3424.15	https://www.nature.com/articles/s41416-018-0131-9
5	Lung cancer	first-line treatment of patients with metastatic non-small cell lung cancer (NSCLC) whose tumors have high PD-L1 expression (tumor proportion score [TPS] of 50 percent or more) as determined by an FDA-approved test, with no EGFR or ALK genomic tumor aberrations.	0	7.9	na	200	0	21	2290.01	https://ascopubs.org/doi/10.1200/JCO.21.00174
6	Hodgkin Lyphoma	refractory classical, or who have relapsed after three or more prior lines of therapy	0	13.6	11.1 - 16.7	200	0	21	3942.3	https://ashpublications.org/blood/article/134/Supplement_1/240/426193/Three-Year-Follow-up-of-Keynote-087-Pembrolizumab
7	Lung cancer	first-line treatment of metastatic nonsquamous NSCLC, irrespective of PD-L1 expression	0	8.8	7.6 - 9.2	200	0	21	2550.9	https://www.nejm.org/doi/full/10.1056/nejmoa1801005
8	urothelial carcinoma (bladder)	locally advanced or metastatic, who are ineligible for cisplatin-containing chemotherapy	0	2.2	na	200	0	21	637.724	https://ascopubs.org/doi/10.1200/JCO.19.01213?url_ver=Z39.88-2003&rfr_id=ori:rid:crossref.org&rfr_dat=cr_pub%20%200pubmed
9	Gastric or Gastroesophageal Junction Cancer	Previously Treated Patients with Recurrent Locally Advanced or Metastatic, Tumors Express PD-L1	0	3	na	200	0	21	869.624	https://watermark.silverchair.com/1923.pdf?token=AQECAHi208BE49Ooan9kkhW_Ercy7Dm3ZL_9Cf3qfKAc485ysgAAAtwwggLYBgkqhkiG9w0BBwagggLJMIICxQIBADCCAr4GCSqGSIb3DQEHATAeBglghkgBZQMEAS4wEQQM2_oIEYxV-ExZab4WAgEQgIICj9vyKAIpKHkD0zG6z856w76XFYMSpAQHaj3yH_Wxpa_FEe2-9MshvNFJnaHXzHnPFO31PpEPgNqbydWY9l1r2QPfbrYpuWfCXcSrbLPH_0mrTpWWfQbYnXKNVPNwDq15SERiQNBL_-1Q9fbjUuj5f8ujgRL8liYHqhEMxRJ_5pwCWO7DMsh_BiGInraBbMYNWv…
10	cervical cancer	recurrent or metastatic, with disease progression on or after chemotherapy whose tumors express PD-L1	0	2.1	na	200	0	21	608.737	https://www.ncbi.nlm.nih.gov/pmc/articles/PMC7791256/
11	primary mediastinal large B-cell lymphoma (NHL)	refractory (PMBCL), or who have relapsed after two or more prior lines of therapy	0	4.3	2.8 - 13.8	200	0	21	1246.46	https://ashpublications.org/blood/article/138/Supplement%201/306/479571/Final-Analysis-of-Keynote-170-Pembrolizumab-in
12	Lung cancer	with pemetrexed and platinum chemotherapy for the first-line treatment of patients with metastatic NSCLC, with no EGFR or ALK genomic tumor aberrations	0	9	8.1 - 9.9	200	0	21	2608.87	https://ascopubs.org/doi/10.1200/JCO.19.03136?url_ver=Z39.88-2003&rfr_id=ori:rid:crossref.org&rfr_dat=cr_pub%20%200pubmed
13	Lung cancer	with carboplatin and either paclitaxel or nab-paclitaxel, for the first-line treatment of patients with NSCLC	0	8	6.3 - 8.4	200	0	21	2319	https://www.sciencedirect.com/science/article/pii/S1556086420305001?via%3Dihub
14	Liver cancer	hepatocellular carcinoma (HCC) who have been previously treated with sorafenib	0	4.9	3.5 -6.7	200	0	21	1420.39	https://ascopubs.org/doi/10.1200/JCO.2020.38.4_suppl.518
15	NMSC	recurrent locally advanced or metastatic Merkel cell carcinoma (MCC)	0	16.8	4.6 - 43.4	0	2	21	3652.42	https://pubmed.ncbi.nlm.nih.gov/33879601/
16	melanoma	adjuvant treatment melanoma with involvement of lymph node(s) following complete resection	0	8.5	5.7 - 15.2	200	0	21	2463.94	https://www.sciencedirect.com/science/article/pii/S0959804921006201
17	Lung cancer	monotherapy for the first-line treatment of patients with stage III NSCLC who are not candidates for surgical resection or definitive chemoradiation, or metastatic NSCLC, and whose tumors express PD-L1	0	7.1	na	200	0	21	2058.11	https://www.ncbi.nlm.nih.gov/pmc/articles/PMC6783795/
18	Kidney cancer	in combination with Inlyta (axitinib), a tyrosine kinase inhibitor, for the first-line treatment of patients with advanced renal cell carcinoma (RCC).	0	15.7	13.6 - 20.2	200	0	21	4551.03	https://www.urotoday.com/conference-highlights/asco-2021/asco-2021-kidney-cancer/130133-asco-2021-pembrolizumab-plus-axitinib-versus-sunitinib-as-first-line-therapy-for-advanced-clear-cell-renal-cell-carcinoma-results-from-42-month-follow-up-of-keynote-426.html
19	Head and neck squamous cell carcinoma	first-line treatment of patients with metastatic or with unresectable, recurrent head and neck squamous cell carcinoma (HNSCC)	0	2.3	na	200	0	21	666.712	https://www.ncbi.nlm.nih.gov/pmc/articles/PMC7475419/\
20	Lung cancer	as monotherapy for the treatment of patients with SCLC with disease progression on or after platinum-based chemotherapy and at least one other prior line of therapy	0	4.5	4.3 - 5.4	200	0	21	1304.44	https://pubmed.ncbi.nlm.nih.gov/32468956/
21	Oesophagus	as monotherapy for the treatment of patients with recurrent locally advanced or metastatic squamous cell carcinoma of the esophagus whose tumors express PD-L1	0	2.2	2.1 - 3.2	200	0	21	637.724	https://ascopubs.org/doi/10.1200/JCO.20.01888
22	Corpus uteri	plus Lenvima, the orally available kinase inhibitor discovered by Eisai, for the treatment of patients with advanced endometrial carcinoma that is not microsatellite instability-high (MSI-H) or mismatch repair deficient (dMMR), who have disease progression following prior systemic therapy and are not candidates for curative surgery or radiation.	0	7.4	5.3 - 8.7	200	0	21	2145.07	https://ascopubs.org/doi/10.1200/JCO.19.02627
23	Bladder cancer	as monotherapy for the treatment of patients with Bacillus Calmette-Guerin (BCG)-unresponsive, high-risk, non-muscle invasive bladder cancer (NMIBC) with carcinoma in situ (CIS) with or without papillary tumors who are ineligible for or have elected not to undergo cystectomy.	0	4.2	3.4 - 9.1	200	0	21	1217.47	https://www.thelancet.com/journals/lanonc/article/PIIS1470-2045(21)00147-9/fulltext
24*	na	na	0						0
25*	Any	as monotherapy for the treatment of adult and pediatric patients with unresectable or metastatic tumor mutational burden-high (TMB-H) [≥10 mutations/megabase (mut/Mb)] solid tumors	0						0
26	NMSC	monotherapy for the treatment of patients with recurrent or metastatic cutaneous squamous cell carcinoma (cSCC) that is not curable by surgery or radiation	0	12	na	200	0	21	3478.5	https://www.annalsofoncology.org/article/S0923-7534(21)02186-4/fulltext
27	Colorectum	as monotherapy for the first-line treatment of patients with unresectable or metastatic microsatellite instability-high (MSI-H) or mismatch repair deficient (dMMR) colorectal cancer.	0	16.5	na	200	0	21	4782.93	https://ascopubs.org/doi/abs/10.1200/JCO.2021.39.3_suppl.6
28	Hodgkin Lyphoma	as monotherapy for the treatment of adult patients with relapsed or refractory classical Hodgkin lymphoma (cHL).	0	13.2	na	200	0	21	3826.35	https://ascopubs.org/doi/10.1200/JCO.2020.38.15_suppl.8005
29	Breast	in combination with chemotherapy for the treatment of patients with locally recurrent unresectable or metastatic triple-negative breast cancer (TNBC) whose tumors express PD-L1 (Combined Positive Score [CPS] ≥10)	0	9.7	na	200	0	21	2811.79	https://ascopubs.org/doi/10.1200/JCO.2020.38.15_suppl.1000
30	Oesophagus	patients with locally advanced or metastatic esophageal or gastroesophageal junction (GEJ) (tumors with epicenter 1 to 5 centimeters above the GEJ) carcinoma that is not amenable to surgical resection or definitive chemoradiation in combination with platinum- and fluoropyrimidine-based chemotherapy	0	6.3	6.2 - 6.9	200	0	21	1826.21	https://www.thelancet.com/article/S0140-6736(21)01234-4/fulltext
31	Oesophagus	in combination with trastuzumab, fluoropyrimidine- and platinum-containing chemotherapy, for the first-line treatment of patients with locally advanced unresectable or metastatic HER2-positive gastric or gastroesophageal junction (GEJ) adenocarcinoma	0	10.6	na	200	0	21	3072.67	https://ascopubs.org/doi/abs/10.1200/JCO.2021.39.15_suppl.4013
32	NMSC	as monotherapy for the treatment of patients with locally advanced cutaneous squamous cell carcinoma (cSCC) that is not curable by surgery or radiation	0	12	na	200	0	21	3478.5	https://www.annalsofoncology.org/article/S0923-7534(21)02186-4/fulltext
33	Corpus uteri	therapy, plus Lenvima, for the treatment of patients with advanced endometrial carcinoma that is not microsatellite instability-high (MSI-H) or mismatch repair deficient (dMMR), who have disease progression following prior systemic therapy in any setting and are not candidates for curative surgery or radiation	0	6.6	na	200	0	21	1913.17	https://www.onclive.com/view/phase-3-keynote-775-trial-in-advanced-endometrial-cancer
34	Breast	patients with high-risk early-stage triple-negative breast cancer (TNBC) in combination with chemotherapy as neoadjuvant treatment and then continued as a single agent as adjuvant treatment after surgery	0	7.5	na	200	0	21	2174.06	https://ascopubs.org/doi/10.1200/JCO.2020.38.15_suppl.1000
35	Kidney cancer	plus Lenvima, the orally available multiple receptor tyrosine kinase inhibitor discovered by Eisai, for the first-line treatment of adult patients with advanced renal cell carcinoma (RCC)	0	23.9	20.8 - 27.7	200	0	21	6928.01	https://www.merck.com/news/keytruda-pembrolizumab-plus-lenvima-lenvatinib-demonstrated-superior-progression-free-survival-pfs-and-overall-survival-os-versus-sunitinib-as-first-line-treatment-for-patients-wit/
36	cervical cancer	in combination with chemotherapy, with or without bevacizumab, for the treatment of patients with persistent, recurrent or metastatic cervical cancer whose tumors express PD-L1 (Combined Positive Score [CPS] ≥1)	0	10.4	9.1 - 12.1	200	0	21	3014.7	https://www.nejm.org/doi/full/10.1056/NEJMoa2112435
37	Kidney cancer	for the adjuvant treatment of patients with renal cell carcinoma (RCC) at intermediate-high or high risk of recurrence following nephrectomy, or following nephrectomy and resection of metastatic lesions	0	11.7692	na	200	0	21	3411.6	https://dailynews.ascopubs.org/do/10.1200/ADN.22.200866/full/
	*not included in the CBP model
